# Supplementary material for: Molecular characterization of recombinant LSDV isolates from 2022 outbreak in Indonesia through phylogenetic networks and whole-genome SNP-based analysis
Source: BMC Genomics. 2024 Mar 4;25:240. doi: 10.1186/s12864-024-10169-6 (PMC10913250; doi:10.1186/s12864-024-10169-6)
Supplement: Supplementary file 1 — Supplementary Material 1 [file 12864_2024_10169_MOESM1_ESM.xlsx]

## Sheet: Additional file 1; Table s1
Additional file 1: Table s1. PCR results of the samples collected from LSD-suspected cattle cases from Indonesia in February 2022.
No Code	Type of sample	Location	Cq Bowden protocol	Cq HRM	Tm HRM	Remarks
1	Nodule	Indragiri Hulu (Riau)	19.27	18.06	77.6	Positive (LSDV)
2	Nodule	Indragiri Hulu (Riau)	23.87	23.1	77.4	Positive (LSDV)
3	Nodule	Indragiri Hulu (Riau)	19.59	19.07	77.4	Positive (LSDV)
4	Nodule	Indragiri Hulu (Riau)	18.32	17.36	77.6	Positive (LSDV)
5	Nodule	Indragiri Hulu (Riau)	29.94	29.22	77.4	Positive (LSDV)
6	Nasal Swab	Indragiri Hulu (Riau)	34.01	33.92	77.2	Positive (LSDV)
7	Nasal Swab	Indragiri Hulu (Riau)	31.02	29.96	77.4	Positive (LSDV)
8	Nasal Swab	Indragiri Hulu (Riau)	N/A	34.74	None	Negative
9	Nasal Swab	Indragiri Hulu (Riau)	24.29	24.11	77.6	Positive (LSDV)
10	Nasal Swab	Indragiri Hulu (Riau)	27.56	26.74	77.6	Positive (LSDV)
11	Nasal Swab	Indragiri Hulu (Riau)	N/A	34.29	None	Negative
12	Nodule	Indragiri Hulu (Riau)	18.33	17.36	77.4	Positive (LSDV)

## Sheet: Additional file 1; Table s2
Additional file 1: Table s2. Predicted open reading frames (ORFs) of the Indonesia LSDV isolate based on LSDV_NI-2490 (AF325528.1) reference genome using GATU software.
Gene Name	Product	Function	Start	Stop	+/-	Size	Score	% Identity to LSDV NI-2490 (AF325528.1)
LSDV001	LSDV001 hypothetical protein	Hypothetical protein (Cop-C16L)	373	852	-	480	319.7	100
LSDV002	LSDV002 hypothetical protein	Unknown (MYX-L-m003.2)	923	1318	-	396	267.3	100
LSDV003	LSDV003 putative ER-localized apoptosis regulato r	ER-localized apoptosis regulator (Cop-B9R)	1568	2290	-	723	490	100
LSDV004	LSDV004 hypothetical protein	Unknown (LSDV-N-153)	148467	148640	+	174	110.5	100
LSDV005	LSDV005 interleukin-10-like protein	IL-10 (ORFV-SA00-124)	2585	3097	+	513	337.4	100
LSDV006	LSDV006 interleukin-1 receptor-like protein	IL-1 receptor (LSDV-N-006)	3108	3803	-	696	464.5	100
LSDV007	LSDV007 hypothetical protein	IL-1 receptor antagonist (Cop-C10L)	3825	4892	-	1068	703.4	100
LSDV008	LSDV008 putative soluble interferon gamma recept or	Soluble IFN-g receptor-like protein (Cop-B8R)	4976	5803	-	828	519.2	95.6
LSDV009	LSDV009 putative alpha amanitin-sensitive protei n	Alpha amanatin target protein (Cop-N2L)	5838	6530	-	693	401.4	97
LSDV010	LSDV010 LAP:PHD-finger protein	LAP|PHD-finger protein (SPV-N-009)	6581	7069	-	489	319.3	98.8
LSDV011	LSDV011 CC chemokine receptor-like protein S7820 1	G-protein coupled receptor	7113	8258	-	1146	761.9	99.7
LSDV012	LSDV012 ankyrin repeat protein S78201	Ankyrin (SPPV-TU-010)	8365	9000	-	636	416.8	99.5
LSDV013	LSDV013 interleukin-1 receptor-like protein S782 01	IL-1 receptor (LSDV-N-013)	9039	10064	-	1026	676.4	100
LSDV014	LSDV014 putative eIF2 alpha-like PKR inhibitor	IFN resistance; PKR|eIF-alpha inhibitor (Cop-K3 L)	10124	10393	-	270	169.1	100
LSDV015	LSDV015 putative interleukin-18 binding protein	IL-18 BP (YLDV-14L)	10380	10865	-	486	327.8	100
LSDV016	LSDV016 EGF-like growth factor	Secreted EGF-like protein (Cop-C11R)	10901	11170	-	270	179.9	100
LSDV017	LSDV017 putative integral membrane protein	Apoptosis regulator (MYX-L-m011L)	11161	11691	-	531	318.9	97.2
LSDV018	LSDV018 dUTPase	dUTPase (Cop-F2L)	11733	12173	-	441	287	99.3
LSDV019	LSDV019 kelch-like protein	Kelch-like protein (Cop-F3L)	12215	13537	-	1323	892.5	76.8
LSDV020	LSDV020 ribonucleotide reductase small subunit	Ribonucleotide reductase small subunit (Cop-F4L )	13988	14953	-	966	649	99.7
LSDV021	LSDV021 hypothetical protein	Unknown (MYX-L-m016L)	14993	15253	-	261	166	96.5
LSDV022	LSDV022 hypothetical protein	Hypothetical protein (LSDV-N-022)	15294	15632	-	339	214.5	99.1
LSDV023	LSDV023 hypothetical protein	Cytoplasmic protein (Cop-F8L)	15862	16080	-	219	143.7	100
LSDV024	LSDV024 hypothetical protein	S-S bond formation pathway protein substrate (C op-F9L)	16156	16806	-	651	434.5	99.5
LSDV025	LSDV025 putative ser:thr protein kinase	Essential Ser|Thr kinase morph (Cop-F10L)	16784	18127	-	1344	900.6	100
LSDV026	LSDV026 hypothetical protein	RhoA signalling inhibitor; virus release protei n (Cop-F11L)	18163	19071	-	909	575.5	100
LSDV027	LSDV027 putative EEV maturation protein	EEV maturation protein (Cop-F12L)	19080	20996	-	1917	1272.69	100
LSDV028	LSDV028 putative palmitylated virion envelope pr otein	Palmitylated EEV membrane glycoprotein (Cop-F13 L)	21003	22115	-	1113	760.4	100
28.5	28.5	IMV protein (Cop-F14.5L)	22142	22291	-	150	94	98
LSDV029	LSDV029 hypothetical protein	Unknown conserved protein (Cop-F15L)	22317	22754	-	438	295.8	100
LSDV030	LSDV030 hypothetical protein	Non-functional Serine Recombinase (Cop-F16L)	22831	23490	-	660	433.3	100
LSDV031	LSDV031 putative DNA-binding virion core phospho protein	DNA-binding phosphoprotein (VP11); mTOR antagon ist (Cop-F17R)	23564	23878	+	315	216.9	100
LSDV032	LSDV032 poly(A) polymerase large subunit	Poly (A) polymerase catalytic subunit (VP55) (C op-E1L)	23882	25306	-	1425	943.3	99.6
LSDV033	LSDV033 hypothetical protein	IEV morphogenesis (Cop-E2L)	25303	27510	-	2208	1431	99.5
LSDV034	LSDV034 putative PKR inhibitor	dsRNA-binding protein; IFN resistance|PKR inhib itor (Z-DNA binding) (Cop-E3L)	27522	28055	-	534	356.3	99.4
LSDV036	LSDV036 hypothetical protein	RNA polymerase subunit (RPO30) (Cop-E4L)	28115	28720	-	606	403.3	99.5
LSDV035	LSDV035 RNA polymerase subunit	Virosome component (Cop-E5R)	28795	29928	+	1134	735.7	92.5
LSDV037	LSDV037 hypothetical protein	Virion protein (Cop-E6R)	29938	31638	+	1701	1112.06	99.8
LSDV038	LSDV038 hypothetical protein	ER-localized membrane protein; virion core prot ein (Cop-E8R)	31645	32445	+	801	533.9	100
LSDV039	LSDV039 DNA polymerase	DNA polymerase (Cop-E9L)	32442	35474	-	3033	2046.94	99.9
LSDV040	LSDV040 putative redox protein	Sulfhydryl oxidase (FAD-linked) (Cop-E10R)	35508	35795	+	288	196.1	100
LSDV041	LSDV041 putative virion core protein	Virion core protein (Cop-E11L)	35792	36184	-	393	257.7	99.2
LSDV042	LSDV042 hypothetical protein	Membrane protein (Cop-O1L)	36171	38225	-	2055	1330.47	99.4
LSDV043	LSDV043 putative DNA-binding virion core protein	DNA-binding core protein (Cop-I1L)	38331	39275	-	945	603.2	99.7
LSDV044	LSDV044 hypothetical protein	IMV membrane protein (Cop-I2L)	39282	39500	-	219	136	100
LSDV045	LSDV045 putative DNA-binding phosphoprotein	ssDNA-binding phosphoprotein (Cop-I3L)	39501	40331	-	831	547	99.3
LSDV046	LSDV046 hypothetical protein	IMV protein VP13 (Cop-I5L)	40377	40613	-	237	149.1	100
LSDV047	LSDV047 hypothetical protein	Telomere-binding protein (Cop-I6L)	40631	41815	-	1185	757.7	99.7
LSDV048	LSDV048 putative virion core protein	Virion core cysteine protease (Cop-I7L)	41808	43109	-	1302	872.5	100
LSDV049	LSDV049 putative RNA helicase	RNA helicase; DExH-NPH-II domain (Cop-I8R)	43115	45145	+	2031	1352.42	99.7
LSDV050	LSDV050 putative metalloprotease	Metalloprotease (Cop-G1L)	45142	46932	-	1791	1198.34	100
LSDV052	LSDV052 hypothetical protein	Entry|fusion complex component (Cop-G3L)	46929	47261	-	333	209.9	99.1
LSDV051	LSDV051 putative transcriptional elongation fact or	VLTF (late transcription elongation factor) (Co p-G2R)	47255	47923	+	669	435.6	100
LSDV053	LSDV053 putative glutaredoxin	Glutaredoxin-like protein (Cop-G4L)	47887	48267	-	381	252.7	100
LSDV054	LSDV054 hypothetical protein	FEN1-like nuclease (Cop-G5R)	48270	49583	+	1314	874	100
LSDV055	LSDV055 RNA polymerase subunit	RNA polymerase subunit (RPO7) (Cop-G5.5R)	49584	49775	+	192	127.1	100
LSDV056	LSDV056 hypothetical protein	NLPc|P60 superfamily protein (Cop-G6R)	49775	50299	+	525	357.1	100
LSDV057	LSDV057 putative virion core protein	Virion phosphoprotein; early morphogenesis (Cop -G7L)	50313	51434	-	1122	745	99.7
LSDV058	LSDV058 putative late transcription factor	VLTF-1 (late transcription factor 1) (Cop-G8R)	51464	52246	+	783	531.6	100
LSDV059	LSDV059 putative myristylated protein	Entry|fusion complex component; myristylprotein (Cop-G9R)	52273	53283	+	1011	679.5	100
LSDV060	LSDV060 putative myristylated IMV envelope prote in	IMV membrane protein (Cop-L1R)	53284	54021	+	738	498.8	100
LSDV061	LSDV061 hypothetical protein	Viral membrane assembly proteins (VMAP) (Cop-L2 R)	54059	54337	+	279	152.9	97.8
LSDV062	LSDV062 hypothetical protein	Internal virion protein (Cop-L3L)	54347	55303	-	957	644.8	100
LSDV063	LSDV063 putative DNA-binding virion core protein	ss|dsDNA binding protein (VP8) (Cop-L4R)	55328	56089	+	762	508.8	100
LSDV064	LSDV064 putative membrane protein	Entry and Fusion IMV protein (Cop-L5R)	56105	56500	+	396	253.4	98.5
LSDV065	LSDV065 hypothetical protein	Virion morph (Cop-J1R)	56457	56903	+	447	290.4	98.6
LSDV066	LSDV066 thymidine kinase	Thymidine kinase (Cop-J2R)	56925	57458	+	534	360.5	100
LSDV067	LSDV067 putative host range protein	Type 1 IFN inhibitor (Cop-C7L)	57530	58123	+	594	380.6	99.5
LSDV068	LSDV068 poly(A) polymerase small subunit	Poly (A) polymerase small subunit (VP39) (Cop-J 3R)	58180	59181	+	1002	682.6	99.7
LSDV069	LSDV069 RNA polymerase subunit	RNA polymerase subunit (RPO22) (Cop-J4R)	59096	59653	+	558	371.7	100
LSDV070	LSDV070 hypothetical protein	IMV membrane protein (Cop-J5L)	59659	60060	-	402	266.9	100
LSDV071	LSDV071 RNA polymerase subunit	RNA polymerase subunit (RPO147) (Cop-J6R)	60146	64003	+	3858	2623.58	99.9
LSDV072	LSDV072 putative protein-tyrosine phosphatase	Tyr|Ser phosphatase; IFN-gamma inhibitor (Cop-H 1L)	64008	64523	-	516	353.2	100
LSDV073	LSDV073 hypothetical protein	IMV membrane protein (Cop-H2R)	64539	65111	+	573	397.1	100
LSDV074	LSDV074 putative IMV envelope protein	IMV heparin binding surface protein (Cop-H3L)	65108	66076	-	969	644.8	99.7
LSDV075	LSDV075 RNA polymerase-associated protein	RAP94 (RNA pol assoc protein) (Cop-H4L)	66105	68501	-	2397	1568.13	99.6
LSDV076	LSDV076 putative late transcription factor	VLTF-4 (late transcription factor 4) (Cop-H5R)	68645	69316	+	672	428.3	100
LSDV077	LSDV077 DNA topoisomerase	DNA topoisomerase type I (Cop-H6R)	69358	70311	+	954	634	100
LSDV078	LSDV078 hypothetical protein	Viral membrane assembly proteins (VMAP) (Cop-H7 R)	70331	70774	+	444	291.2	100
LSDV079	LSDV079 mRNA capping enzyme large subunit	mRNA capping enzyme large subunit (Cop-D1R)	70805	73333	+	2529	1689.86	100
LSDV080	LSDV080 putative virion protein	Virion core (Cop-D2L)	73295	73762	-	468	303.5	100
LSDV081	LSDV081 putative virion protein	Virion core (Cop-D3R)	73764	74501	+	738	485.7	100
LSDV082	LSDV082 uracil DNA glycosylase	Uracil-DNA glycosylase; DNA polymerase processi vity factor (Cop-D4R)	74498	75154	+	657	448	100
LSDV083	LSDV083 putative NTPase	NTPase; DNA primase (Cop-D5R)	75197	77557	+	2361	1613.2	100
LSDV084	LSDV084 putative early transcription factor smal l subunit	Morphogenesis; VETF-s (early transcription fact or small) (Cop-D6R)	77554	79461	+	1908	1262.67	100
LSDV085	LSDV085 RNA polymerase subunit	RNA polymerase subunit (RPO18) (Cop-D7R)	79486	79977	+	492	331.6	100
LSDV086	LSDV086 mutT motif	mRNA decapping enzyme (Cop-D9R)	80018	80659	+	642	431	100
LSDV087	LSDV087 mutT motif putative gene expression regu lator	mRNA decapping enzyme (Cop-D10R)	80659	81420	+	762	492.3	100
LSDV088	LSDV088 putative transcription termination facto r	ATPase; NPH1 (Cop-D11L)	81426	83333	-	1908	1296.95	100
LSDV089	LSDV089 mRNA capping enzyme small subunit	mRNA capping enzyme small subunit (Cop-D12L)	83360	84223	-	864	576.6	100
LSDV090	LSDV090 putative rifampicin resistance protein	Trimeric virion coat protein (rifampicin res) ( Cop-D13L)	84263	85912	-	1650	1105.89	100
LSDV091	LSDV091 putative late transcription factor	VLTF-2 (late transcription factor 2) (Cop-A1L)	85939	86391	-	453	305.4	100
LSDV092	LSDV092 putative late transcription factor	VLTF-3 (late transcription factor 3) (Cop-A2L)	86421	87119	-	699	466.8	100
LSDV093	LSDV093 hypothetical protein	S-S bond formation pathway protein (Cop-A2.5L)	87116	87343	-	228	149.4	100
LSDV094	LSDV094 putative virion core protein	P4b precursor (Cop-A3L)	87352	89337	-	1986	1372.84	100
LSDV095	LSDV095 putative virion core protein	39kDa virion core protein (Cop-A4L)	89462	89947	-	486	302.8	100
LSDV096	LSDV096 RNA polymerase subunit	RNA polymerase subunit (RPO19) (Cop-A5R)	89988	90500	+	513	339	100
LSDV097	LSDV097 hypothetical protein	Viral membrane assembly proteins (VMAP); core p rotein (Cop-A6L)	90497	91624	-	1128	724.5	99.7
LSDV098	LSDV098 putative early transcription factor larg e subunit	VETF-L (early transcription factor large) (Cop- A7L)	91645	93789	-	2145	1434.85	100
LSDV099	LSDV099 putative intermediate transcription fact or subunit	VITF-3 34kda subunit (Cop-A8R)	93846	94718	+	873	587	100
LSDV100	LSDV100 putative IMV membrane protein	Viral membrane associated; early morphogenesis protein (Cop-A9L)	94742	94978	-	237	159.1	100
LSDV101	LSDV101 putative virion core protein	P4a precursor (Cop-A10L)	94979	97693	-	2715	1836.23	100
LSDV102	LSDV102 hypothetical protein	Viral membrane assembly proteins (VMAP) (Cop-A1 1R)	97708	98661	+	954	630.9	100
LSDV103	LSDV103 putative virion core protein	Virion core and cleavage processing protein (Co p-A12L)	98658	99230	-	573	386	100
LSDV104	LSDV104 putative IMV membrane protein	IMV membrane protein; virion maturation (Cop-A1 3L)	99295	99498	-	204	134.8	100
LSDV105	LSDV105 putative IMV membrane protein	Essential IMV membrane protein (Cop-A14L)	99578	99865	-	288	191.8	100
LSDV106	LSDV106 putative virulence factor	Non-essential IMV membrane protein (Cop-A14.5L)	99882	100043	-	162	99.8	100
LSDV107	LSDV107 hypothetical protein	Core protein (Cop-A15L)	100033	100320	-	288	188.3	98.9
LSDV108	LSDV108 putative myristylated membrane protein	Myristylated protein; essential for entry|fusio n (Cop-A16L)	100304	101437	-	1134	755.7	100
LSDV109	LSDV109 putative phosphorylated IMV membrane pro tein	IMV membrane protein (Cop-A17L)	101453	102043	-	591	399.1	99.5
LSDV110	LSDV110 putative DNA helicase transcriptional el ongation factor	DNA helicase; transcript release factor (Cop-A1 8R)	102058	103500	+	1443	971.5	100
LSDV111	LSDV111 hypothetical protein	Zinc finger-like protein (Cop-A19L)	103481	103705	-	225	151	100
LSDV113	LSDV113 hypothetical protein	IMV membrane protein; entry|fusion complex comp onent (Cop-A21L)	103706	104053	-	348	227.3	100
LSDV112	LSDV112 putative DNA polymerase processivity fac tor	DNA polymerase processivity factor (Cop-A20R)	104052	105344	+	1293	845.1	99.8
LSDV114	LSDV114 hypothetical protein	Holliday junction resolvase (Cop-A22R)	105313	105852	+	540	341.3	93.9
LSDV115	LSDV115 putative intermediate transcription fact or subunit	VITF-3 45kda subunit (Cop-A23R)	105845	107002	+	1158	748.8	99.5
LSDV116	LSDV116 RNA polymerase subunit	RNA polymerase subunit (RPO132) (Cop-A24R)	107033	110503	+	3471	2382.06	100
LSDV117	LSDV117 putative fusion protein	IMV surface protein; fusion protein (Cop-A27L)	110517	110963	-	447	294.7	100
LSDV118	LSDV118 hypothetical protein	IMV MP|Virus entry (Cop-A28L)	110964	111386	-	423	284.6	100
LSDV119	LSDV119 RNA polymerase subunit	RNA polymerase subunit (RPO35) (Cop-A29L)	111387	112298	-	912	609.8	99.7
LSDV120	LSDV120 hypothetical protein	IMV protein (Cop-A30L)	112267	112491	-	225	150.2	100
120.5L	120.5L	Viral membrane assembly proteins (VMAP) (Cop-A 30.5L)	112519	112644	-	126	82.4	100
LSDV121	LSDV121 putative DNA packaging protein	ATPase|DNA packaging protein (Cop-A32L)	112670	113434	-	765	523.5	100
LSDV122	LSDV122 putative EEV glycoprotein	EEV membrane phosphoglycoprotein; C-type lectin -like domain (Cop-A33R)	113566	114156	+	591	398.3	99
LSDV123	LSDV123 putative EEV protein	C-type lectin-like IEV|EEV glycoprotein (Cop-A3 4R)	114187	114702	+	516	346.7	100
LSDV124	LSDV124 hypothetical protein	MHC class II antigen presentation inhibitor (Co p-A35R)	114730	115305	+	576	383.3	100
LSDV125	LSDV125 hypothetical protein	Concanavlin-like precursor	115342	116208	+	867	562.8	100
LSDV126	LSDV126 putative EEV glycoprotein	EEV glycoprotein (LSDV-126)	116267	116785	+	519	330.5	94.5
LSDV127	LSDV127 hypothetical protein	Hypothetical protein (Cop-A37R)	116796	117617	+	822	535.8	100
LSDV128	LSDV128 CD47-like protein	CD47-like; integral membrane protein (Cop-A38L)	117621	118523	-	903	539.6	98
LSDV129	LSDV129 hypothetical protein	Unknown (MYX-L-m130R)	118621	118992	+	372	230.7	99.2
LSDV130	LSDV130 hypothetical protein	Unknown (LSDV-130)	119060	119305	+	246	148.7	96.3
LSDV131	LSDV131 superoxide dismutase-like protein	Inactive Cu-Zn superoxide dismutase-like virion protein (Cop-A45R)	119366	119851	+	486	316.2	100
LSDV132	LSDV132 hypothetical protein	Signal peptide (LSDV-N-132)	119884	120417	+	534	337.8	97.7
LSDV133	LSDV133 DNA ligase-like protein	ATP-dependent DNA ligase (Cop-A50R)	120447	122126	+	1680	1116.29	99.6
LSDV134	LSDV134 variola virus B22R-like protein	Surface glycoprotein	122281	128355	+	6075	4142.42	99.6
LSDV135	LSDV135 putative IFN-alpha:beta binding protein	IFN-alpha|beta receptor glycoprotein (Cop-B19R)	128425	129507	+	1083	719.9	98.9
LSDV136	LSDV136 hypothetical protein	Unknown (MYX-L-m136R)	129555	130016	+	462	295.4	99.3
LSDV137	LSDV137 hypothetical protein	Hypothetical protein (Cop-A51R)	130082	131089	+	1008	671.4	99.4
LSDV138	LSDV138 Ig domain OX-2-like protein	Ig domain CD200-like protein (MYXV-L-m141R)	131119	131679	+	561	354.4	98.9
LSDV139	LSDV139 putative ser:thr protein kinase	Ser|Thr Kinase (Cop-B1R)	131718	132635	+	918	609	99
LSDV140	LSDV140 putative RING finger host range protein	Zinc finger-like protein	132666	133388	+	723	463.4	98.8
LSDV141	LSDV141 putative EEV host range protein	EEV type-1 membrane glycoprotein; protective an tigen (Cop-B5R)	133437	134114	+	678	441.4	99.6
LSDV142	LSDV142 putative secreted virulence factor	Anti-apoptotic Bcl-2-like protein (Cop-N1L)	134116	134514	+	399	248.4	98.5
LSDV143	LSDV143 tyrosine protein kinase-like protein	Tyr PK	134551	135459	+	909	609.4	99.7
LSDV144	LSDV144 kelch-like protein	Kelch-like protein (Cop-F3L)	135628	137271	+	1644	1095.11	100
LSDV145	LSDV145 ankyrin repeat protein; LSDV145 ankyrin repeat protein; gp148R [Rabbit fibroma virus] >gi|6578672| gb|AAF18026.1|AF170722_144 (AF170722) gp148R [Rabbit fibro ma virus]	Ankyrin (SPPV-N-144)	137317	139221	+	1905	1259.2	100
LSDV146	LSDV146 phospholipase D-like protein	Phospholipase-D-like protein (Cop-K4L)	139350	140588	+	1239	816.2	99.3
LSDV147	LSDV147 ankyrin repeat protein	Ankyrin (SPPV-N-144)	140648	142144	+	1497	981.5	100
LSDV148	LSDV148 ankyrin repeat protein	Ankyrin (SPPV-N-144)	142192	143535	+	1344	876.7	100
LSDV149	LSDV149 serpin-like protein	Serpin 1;2;3 (Cop-K2L)	143556	144569	+	1014	669.5	99.4
LSDV150	LSDV150 hypothetical protein	LSDV-N-150	144608	145093	+	486	327	100
LSDV151	LSDV151 kelch-like protein	Kelch-like protein (Cop-F3L)	145136	146785	+	1650	1081.24	99.3
LSDV152	LSDV152 ankyrin repeat protein	Ankyrin (SPPV-N-144)	146851	148320	+	1470	946.8	99.4
LSDV153	LSDV153 hypothetical protein	Unknown (LSDV-N-153)	148365	148640	+	276	173.7	100
LSDV154	LSDV154 putative ER-localized apoptosis regulato r	ER-localized apoptosis regulator (Cop-B9R)	148710	149432	+	723	490	100
LSDV155	LSDV155 hypothetical protein	Unknown (MYX-L-m003.2)	149682	150077	+	396	267.3	100
LSDV156	LSDV156 hypothetical protein	Hypothetical protein (Cop-C16L)	150148	150627	+	480	319.7	100

## Sheet: Additional file 1; Table s3
Additional file 1: Table s3. Comparison of predicted ORFs of the Indonesia LSDV genome to LSDV_NI-2490 (AF325528.1) and LSDV_Neethling_vaccine_LW_1959 (AF409138.1) reference genomes.
Gene Name	Product	Function	Start	Stop	+/-	Size	% Identity
							LSDV NI-2490 (AF325528.1)	LSDV Neethling vaccine (AF409138.1)
LSDV019	LSDV019 kelch-like protein	Kelch-like protein (Cop-F3L)	12215	13537	-	1323	76,8	100
LSDV035	LSDV035 RNA polymerase subunit	Virosome component (Cop-E5R)	28795	29928	+	1134	92,5
LSDV114	LSDV114 hypothetical protein	Holliday junction resolvase (Cop-A22R)	105313	105852	+	540	93,9
LSDV126	LSDV126 putative EEV glycoprotein	EEV glycoprotein (LSDV-126)	116267	116785	+	519	94,5
LSDV008	LSDV008 putative soluble interferon gamma receptor	Soluble IFN-g receptor-like protein (Cop-B8R)	4976	5803	-	828	95,6
LSDV130	LSDV130 hypothetical protein	Unknown (LSDV-130)	119060	119305	+	246	96,3
LSDV021	LSDV021 hypothetical protein	Unknown (MYX-L-m016L)	14993	15253	-	261	96,5
LSDV009	LSDV009 putative alpha amanitin-sensitive protein	Alpha amanatin target protein (Cop-N2L)	5838	6530	-	693	97
LSDV017	LSDV017 putative integral membrane protein	Apoptosis regulator (MYX-L-m011L)	11161	11691	-	531	97,2
LSDV132	LSDV132 hypothetical protein	Signal peptide (LSDV-N-132)	119884	120417	+	534	97,7
LSDV061	LSDV061 hypothetical protein	Viral membrane assembly proteins (VMAP) (Cop-L2R)	54059	54337	+	279	97,8
28,5	28,5	IMV protein (Cop-F14.5L)	22142	22291	-	150	98
LSDV128	LSDV128 CD47-like protein	CD47-like; integral membrane protein (Cop-A38L)	117621	118523	-	903	98
LSDV064	LSDV064 putative membrane protein	Entry and Fusion IMV protein (Cop-L5R)	56105	56500	+	396	98,5
LSDV142	LSDV142 putative secreted virulence factor	Anti-apoptotic Bcl-2-like protein (Cop-N1L)	134116	134514	+	399	98,5
LSDV065	LSDV065 hypothetical protein	Virion morph (Cop-J1R)	56457	56903	+	447	98,6
LSDV010	LSDV010 LAP:PHD-finger protein	LAP|PHD-finger protein (SPV-N-009)	6581	7069	-	489	98,8
LSDV140	LSDV140 putative RING finger host range protein	Zinc finger-like protein	132666	133388	+	723	98,8
LSDV107	LSDV107 hypothetical protein	Core protein (Cop-A15L)	100033	100320	-	288	98,9
LSDV138	LSDV138 Ig domain OX-2-like protein	Ig domain CD200-like protein (MYXV-L-m141R)	131119	131679	+	561	98,9
LSDV122	LSDV122 putative EEV glycoprotein	EEV membrane phospho glycoprotein; C-type lectin -like domain (Cop-A33R)	113566	114156	+	591	99
LSDV139	LSDV139 putative ser:thr protein kinase	Ser|Thr Kinase (Cop-B1R)	131718	132635	+	918	99
LSDV022	LSDV022 hypothetical protein	Hypothetical protein (LSDV-N-022)	15294	15632	-	339	99,1
LSDV052	LSDV052 hypothetical protein	Entry fusion complex component (Cop-G3L)	46929	47261	-	333	99,1
LSDV041	LSDV041 putative virion core protein	Virion core protein (Cop-E11L)	35792	36184	-	393	99,2
LSDV129	LSDV129 hypothetical protein	Unknown (MYX-L-m130R)	118621	118992	+	372	99,2
LSDV018	LSDV018 dUTPase	dUTPase (Cop-F2L)	11733	12173	-	441	99,3
LSDV045	LSDV045 putative DNA-binding phosphoprotein	ssDNA-binding phosphoprotein (Cop-I3L)	39501	40331	-	831	99,3
LSDV136	LSDV136 hypothetical protein	Unknown (MYX-L-m136R)	129555	130016	+	462	99,3
LSDV146	LSDV146 phospholipase D-like protein	Phospholipase-D-like protein (Cop-K4L)	139350	140588	+	1239	99,3
LSDV151	LSDV151 kelch-like protein	Kelch-like protein (Cop-F3L)	145136	146785	+	1650	99,3
LSDV034	LSDV034 putative PKR inhibitor	dsRNA-binding protein; IFN resistance PKR inhibitor (Z-DNA binding) (Cop-E3L)	27522	28055	-	534	99,4
LSDV042	LSDV042 hypothetical protein	Membrane protein (Cop-O1L)	36171	38225	-	2055	99,4
LSDV137	LSDV137 hypothetical protein	Hypothetical protein (Cop-A51R)	130082	131089	+	1008	99,4
LSDV149	LSDV149 serpin-like protein	Serpin 1;2;3 (Cop-K2L)	143556	144569	+	1014	99,4
LSDV152	LSDV152 ankyrin repeat protein	Ankyrin (SPPV-N-144)	146851	148320	+	1470	99,4
LSDV012	LSDV012 ankyrin repeat protein S78201	Ankyrin (SPPV-TU-010)	8365	9000	-	636	99,5
LSDV024	LSDV024 hypothetical protein	S-S bond formation pathway protein substrate (Cop-F9L)	16156	16806	-	651	99,5
LSDV036	LSDV036 hypothetical protein	RNA polymerase subunit (RPO30) (Cop-E4L)	28115	28720	-	606	99,5
LSDV067	LSDV067 putative host range protein	Type 1 IFN inhibitor (Cop-C7L)	57530	58123	+	594	99,5
LSDV109	LSDV109 putative phosphorylated IMV membrane protein	IMV membrane protein (Cop-A17L)	101453	102043	-	591	99,5
LSDV115	LSDV115 putative intermediate transcription factor subunit	VITF-3 45kda subunit (Cop-A23R)	105845	107002	+	1158	99,5
LSDV032	LSDV032 poly(A) polymerase large subunit	Poly (A) polymerase catalytic subunit (VP55) (Cop-E1L)	23882	25306	-	1425	99,6
LSDV141	LSDV141 putative EEV host range protein	EEV type-1 membrane glycoprotein; protective antigen (Cop-B5R)	133437	134114	+	678	99,6
LSDV020	LSDV020 ribonucleotide reductase small subunit	Ribonucleotide reductase small subunit (Cop-F4L)	13988	14953	-	966	99,7
LSDV043	LSDV043 putative DNA-binding virion core protein	DNA-binding core protein (Cop-I1L)	38331	39275	-	945	99,7
LSDV049	LSDV049 putative RNA helicase	RNA helicase; DExH-NPH-II domain (Cop-I8R)	43115	45145	+	2031	99,7
LSDV057	LSDV057 putative virion core protein	Virion phosphoprotein; early morphogenesis (Cop-G7L)	50313	51434	-	1122	99,7
LSDV068	LSDV068 poly(A) polymerase small subunit	Poly (A) polymerase small subunit (VP39) (Cop-J3R)	58180	59181	+	1002	99,7
LSDV074	LSDV074 putative IMV envelope protein	IMV heparin binding surface protein (Cop-H3L)	65108	66076	-	969	99,7
LSDV097	LSDV097 hypothetical protein	Viral membrane assembly proteins (VMAP); core protein (Cop-A6L)	90497	91624	-	1128	99,7
LSDV119	LSDV119 RNA polymerase subunit	RNA polymerase subunit (RPO35) (Cop-A29L)	111387	112298	-	912	99,7
LSDV143	LSDV143 tyrosine protein kinase-like protein	Tyr PK	134551	135459	+	909	99,7
LSDV037	LSDV037 hypothetical protein	Virion protein (Cop-E6R)	29938	31638	+	1701	99,8
LSDV071	LSDV071 RNA polymerase subunit	RNA polymerase subunit (RPO147) (Cop-J6R)	60146	64003	+	3858	99,9
LSDV144	LSDV144 kelch-like protein	Kelch-like protein (Cop-F3L)	135628	137271	+	1644	100	47,3
LSDV131	LSDV131 superoxide dismutase-like protein	Inactive Cu-Zn superoxide dismutase-like virion protein (Cop-A45R)	119366	119851	+	486		57,1
LSDV087	LSDV087 mutT motif putative gene expression regulator	mRNA decapping enzyme (Cop-D10R)	80659	81420	+	762		78,7
LSDV086	LSDV086 mutT motif	mRNA decapping enzyme (Cop-D9R)	80018	80659	+	642		96,7
LSDV076	LSDV076 putative late transcription factor	VLTF-4 (late transcription factor 4) (Cop-H5R)	68645	69316	+	672		97,8
LSDV145	LSDV145 ankyrin repeat protein	Ankyrin (SPPV-N-144)	137317	139221	+	1905		98
LSDV006	LSDV006 interleukin-1 receptor-like protein	IL-1 receptor (LSDV-N-006)	3108	3803	-	696		98,3
LSDV113	LSDV113 hypothetical protein	IMV membrane protein; entry|fusion complex component (Cop-A21L)	103706	104053	-	348		98,3
LSDV104	LSDV103 putative virion core protein	Virion core and cleavage processing protein (Cop-A12L)	98658	99230	-	573		98,4
LSDV013	LSDV013 interleukin-1 receptor-like protein S78201	IL-1 receptor (LSDV-N-013)	9039	10064	-	1026		98,8
LSDV102	LSDV102 hypothetical protein	Viral membrane assembly proteins (VMAP) (Cop-A11R)	97708	98661	+	954		99,1
LSDV148	LSDV148 ankyrin repeat protein	Ankyrin (SPPV-N-144)	142192	143535	+	1344		99,1
LSDV056	LSDV056 hypothetical protein	NLPc|P60 superfamily protein (Cop-G6R)	49775	50299	+	525		99,4
LSDV080	LSDV080 putative virion protein	Virion core (Cop-D2L)	73295	73762	-	468		99,4
LSDV085	LSDV085 RNA polymerase subunit	RNA polymerase subunit (RPO18) (Cop-D7R)	79486	79977	+	492		99,4
LSDV110	LSDV110 putative DNA helicase transcriptional elongation factor	DNA helicase; transcript release factor (Cop-A18R)	102058	103500	+	1443		99,4
LSDV027	LSDV027 putative EEV maturation protein	EEV maturation protein (Cop-F12L)	19080	20996	-	1917		99,5
LSDV028	LSDV028 putative palmitylated virion envelope protein	Palmitylated EEV membrane glycoprotein (Cop-F13L)	21003	22115	-	1113		99,5
LSDV083	LSDV083 putative NTPase	NTPase; DNA primase (Cop-D5R)	75197	77557	+	2361		99,5
LSDV98	LSDV098 putative early transcription factor large subunit	VETF-L (early transcription factor large) (Cop-A7L)	91645	93789	-	2145		99,6
LSDV005	LSDV005 interleukin-10-like protein	IL-10 (ORFV-SA00-124)	2585	3097	+	513		98,8
LSDV050	LSDV050 putative metalloprotease	Metalloprotease (Cop-G1L)	45142	46932	-	1791		99,8
LSDV054	LSDV054 hypothetical protein	FEN1-like nuclease (Cop-G5R)	48270	49583	+	1314		99,8
LSDV079	LSDV079 mRNA capping enzyme large subunit	mRNA capping enzyme large subunit (Cop-D1R)	70805	73333	+	2529		99,8
LSDV094	LSDV094 putative virion core protein	P4b precursor (Cop-A3L)	87352	89337	-	1986		99,8
LSDV116	LSDV116 RNA polymerase subunit	RNA polymerase subunit (RPO132) (Cop-A24R)	107033	110503	+	3471		99,8
LSDV134	LSDV134 variola virus B22R-like protein	Surface glycoprotein	122281	128355	+	6075	99.6	35,5
LSDV112	LSDV112 putative DNA polymerase processivity factor	DNA polymerase processivity factor (Cop-A20R)	104052	105344	+	1293	99,8	99.5
LSDV033	LSDV033 hypothetical protein	IEV morphogenesis (Cop-E2L)	25303	27510	-	2208	99,5	99.6
LSDV133	LSDV133 DNA ligase-like protein	ATP-dependent DNA ligase (Cop-A50R)	120447	122126	+	1680	99,6	99.6
LSDV011	LSDV011 CC chemokine receptor-like protein S78201	G-protein coupled receptor	7113	8258	-	1146	99,7	99.7
LSDV047	LSDV047 hypothetical protein	Telomere-binding protein (Cop-I6L)	40631	41815	-	1185	99,7	99.7
LSDV135	LSDV135 putative IFN-alpha: beta binding protein	IFN-alpha beta receptor glycoprotein (Cop-B19R)	128425	129507	+	1083	98,9	99.7
LSDV075	LSDV075 RNA polymerase-associated protein	RAP94 (RNA pol assoc protein) (Cop-H4L)	66105	68501	-	2397	99,6	99.9
LSDV039	LSDV039 DNA polymerase	DNA polymerase (Cop-E9L)	32442	35474	-	3033	99,9	99.9
